# Supplementary material for: AimR Adopts Preexisting Dimer Conformations for Specific Target Recognition in Lysis-Lysogeny Decisions of Bacillus Phage phi3T
Source: Biomolecules. 2021 Sep 7;11(9):1321. doi: 10.3390/biom11091321 (PMC8464984; doi:10.3390/biom11091321)
Supplement: Supplementary file 1 [file biomolecules-11-01321-s001.zip]

Archive with 1 entries (1 files):
- biomolecules-1339680-supplementary.pdf
